# Supplementary material for: Quantifier comprehension is linked to linguistic rather than to numerical skills. Evidence from children with Down syndrome and Williams syndrome
Source: PLoS One. 2018 Jun 27;13(6):e0199743. doi: 10.1371/journal.pone.0199743 (PMC6021108; doi:10.1371/journal.pone.0199743)
Supplement: S1 File — (CSV) [file pone.0199743.s001.csv]

group	mental_age	group_code	score_all	score_some	score_none	score_many	score_most	score_both	score_a	average_quantifier_score	upperbounded_quantifier_score	knower_level	SSV_score
UoC05TD	63	1	3	3	3	3	1	3	3	2,714285714	2,714285714	6	19
UoC13TD	41	1	3	0	3	3	3	0	2	2	1,142857143	3	21
UoC25TD	44	1	3	2	3	3	3	3	2	2,714285714	1,857142857	6	23
UoC48TD	48	1	3	1	3	3	3	1	3	2,428571429	1,857142857	1	20
UoC28TD	52	1	3	2	3	3	0	3	3	2,428571429	2	6	31
UoC37TD	44	1	3	2	3	3	1	0	3	2,142857143	1,571428571	2	22
UoC46TD	44	1	2	3	3	3	0	2	2	2,142857143	1,857142857	3	26
UoC47TD	48	1	3	1	3	3	1	3	3	2,428571429	2	2	19
UoC33TD	52	1	3	3	3	3	3	3	3	3	2,428571429	6	32
UoC15TD	67	1	3	2	3	3	3	3	3	2,857142857	2,428571429	6	30
UoC34TD	41	1	3	0	3	2	0	3	3	2	1,714285714	3	10
UoC41TD	41	1	3	3	3	3	1	0	3	2,285714286	2	3	25
UoC32TD	69	1	3	3	3	3	0	3	3	2,571428571	2,428571429	6	24
UoC26TD	64	1	3	1	3	3	3	3	2	2,571428571	1,714285714	6	30
UoC50TD	53	1	0	3	3	3	2	2	3	2,285714286	1,571428571	6	18
UoC08TD	64	2	3	0	3	3	3	0	3	2,142857143	1,285714286	6	23
UoC32TD	69	2	3	3	3	3	0	3	3	2,571428571	2,428571429	6	24
UoC16TD	58	2	3	3	3	3	2	0	2	2,285714286	1,857142857	6	19
UoC04TD	64	2	3	3	3	3	3	3	2	2,857142857	2,714285714	6	27
UoC28TD	52	2	3	2	3	3	0	3	3	2,428571429	2	6	31
UoC06TD	57	2	2	3	3	3	2	1	3	2,428571429	2,142857143	6	22
UoC12TD	75	2	3	0	3	3	3	3	3	2,571428571	1,714285714	6	32
UoC10TD	88	2	3	3	3	3	3	3	3	3	2,285714286	6	32
UoC33TD	52	2	3	3	3	3	3	3	3	3	2,428571429	6	32
UoC02TD	57	2	3	2	3	3	3	3	3	2,857142857	2,285714286	6	27
UoC18WS	70	3	3	0	3	3	3	3	3	2,571428571	2	6	28
UoC19WS	64	3	3	1	3	3	3	3	3	2,714285714	2	6	29
UoC20WS	58	3	3	0	3	3	3	3	3	2,571428571	1,714285714	6	29
UoC21WS	70	3	3	0	3	3	3	3	3	2,571428571	1,714285714	6	32
UoC23WS	52	3	3	0	3	3	3	3	3	2,571428571	1,714285714	3	27
UoC24WS	56	3	3	1	3	3	3	1	2	2,285714286	1,571428571	4	19
UoC30WS	74	3	3	0	3	3	3	3	3	2,571428571	1,714285714	6	26
UoC31WS	85	3	3	2	3	3	3	3	3	2,857142857	2,571428571	6	32
UoC42WS	52	3	3	2	3	3	3	3	3	2,857142857	2,285714286	6	24
UoC77WS	57	3	3	3	3	3	3	3	3	3	2,142857143	6	31
UoC44DS	62	4	1	1	3	3	3	3	1	2,142857143	1,285714286	4	18
UoC45DS	41	4	3	0	2	2	2	0	1	1,428571429	0,857142857	6	0
UoC52DS	44	4	3	0	3	3	3	3	1	2,285714286	1,571428571	6	4
UoC54DS	45	4	3	0	3	3	3	3	3	2,571428571	1,714285714	6	27
UoC56DS	50	4	3	1	3	3	3	0	3	2,285714286	1,571428571	5	16
UoC57DS	44	4	3	0	3	3	3	0	2	2	1,142857143	6	28
UoC59DS	44	4	3	0	3	3	3	3	3	2,571428571	1,714285714	4	17
UoC60DS	44	4	2	0	3	2	2	0	1	1,428571429	1	4	18
UoC80DS	48	4	3	3	3	3	2	3	2	2,714285714	1,857142857	6	33
UoC81DS	68	4	3	3	3	1	3	0	3	2,29	2,285714286	6	28
UoC55DS	44	4	3	0	3	2	3	0	3	2	2	3	16
UoC58DS	44	4	3	0	2	2	2	1	1	1,571428571	1,714285714	2	13
UoC78DS	70	4	3	2	3	3	2	1	2	2,285714286	0,285714286	6	23
UoC83DS	66	4	3	0	3	3	3	3	3	2,571428571	1,714285714	5	15
UoC85DS	54	4	3	0	3	3	2	3	2	2,285714286	1,571428571	6	14
